# Supplementary material for: Silicon Alleviates Drought Stress and Enhances Rice Seedling Establishment Under Simulated Dry Direct Seeding via Regulation of ABA and JA Signaling
Source: Plants (Basel). 2026 Jun 12;15(12):1813. doi: 10.3390/plants15121813 (PMC13306590; doi:10.3390/plants15121813)
Supplement: Supplementary file 1 [file plants-15-01813-s001.zip]

Archive with 1 entries (1 files):
- plants-4356379-supplementary.pdf
